# Supplementary material for: Fenofibrate increases very-long-chain sphingolipids and improves blood glucose homeostasis in NOD mice
Source: Diabetologia. 2019 Aug 13;62(12):2262–72. doi: 10.1007/s00125-019-04973-z (PMC6861358; doi:10.1007/s00125-019-04973-z)
Supplement: Supplementary file 1 — (XLSX 37 kb) [file 125_2019_4973_MOESM1_ESM.xlsx]

## Sheet: Sheet1
ESM Table. 1 List of all lipids analysed with p value and q value analysed by two-stage linear step-up procedure of Benjamini, Krieger, and Yekutieli. Results are presented as mol %. CE: cholesteryl ester, Chol: Cholesterol, PA: phosphatidic acid, PC: phosphatidyl choline, PE: phosphatidyl ethanolamine, PG: phosphatidylglycerol, PI: phosphatidylinositol, PS: phosphatidylserine LPA: lysophosphatic…
	Control 1	Control 2	Control 3	Control 4	Fenofibrate 1	Fenofibrate 2	Fenofibrate 3	Fenofibrate 4	Mean control	Mean Fenofibrate	P value	q value
CE 16:0	0	0	0.014836	0.00337	0	0.010353	0	0.016773	0.004552	0.006782	0.695305	0.596952
CE 18:1	0.042403	0.024964	0.040558	0.040599	0.236516	0.266989	0.221997	0.3494	0.03713	0.2687	0.000196535	0.00779017
CE 18:2	0.048988	0.037517	0.099688	0.093572	0.134423	0.148346	0.137119	0.226704	0.06994	0.1616	0.0143416	0.0440298
CE 20:4	0.00098	0.001018	0.039507	0.020079	0	0.005023	0.005086	0.009536	0.0154	0.004911	0.307984	0.313019
Cer 16:0	0.313391	0.335054	0.214013	0.287117	0.220455	0.256033	0.148013	0.165677	0.2874	0.1975	0.0477845	0.0869138
Cer 16:1	0.016453	0.013326	0.02007	0.021921	0.004655	0.011995	0.002223	0.006757	0.01794	0.006408	0.00648525	0.0260804
Cer 18:0	0.038858	0.040457	0.032006	0.032647	0.012767	0.02373	0.008749	0.011408	0.03599	0.01416	0.00144565	0.0120635
Cer 20:0	0.058051	0.061989	0.043224	0.053661	0.048643	0.051404	0.038198	0.035309	0.05423	0.04339	0.102417	0.1331
Cer 22:0	0.090754	0.087955	0.062394	0.075049	0.082785	0.095414	0.064679	0.071969	0.07904	0.07871	0.973279	0.787543
Cer 22:1	0.024906	0.027405	0.020456	0.029451	0.027447	0.027659	0.01119	0.016368	0.02555	0.02067	0.323712	0.326908
Cer 24:0	0.146165	0.154636	0.095872	0.110438	0.184802	0.221597	0.18645	0.187137	0.1268	0.195	0.00634972	0.0260804
Cer 24:1	0.296962	0.309747	0.200132	0.235168	0.237568	0.279899	0.235304	0.228915	0.2605	0.2454	0.614254	0.538066
Chol :	18.8105	19.4303	12.9687	12.0049	18.0358	20.3107	20.6761	22.0555	15.8	20.27	0.0777608	0.111994
LPA 16:0	0.033264	0.025228	0.002236	0.006509	0.028344	0.025838	0.02644	0.01936	0.01681	0.025	0.326861	0.327999
LPA 16:1	0.001025	0.000749	0	0	0.002722	0.011151	0.002519	0.002136	0.0004435	0.004632	0.104606	0.133753
LPA 18:0	0.017205	0.012537	0.002713	0.01019	0.012212	0.018184	0.016069	0.009315	0.01066	0.01395	0.39847	0.374378
LPA 18:1	0.02759	0.020666	0	0.003402	0.029136	0.029117	0.027782	0.018886	0.01291	0.02623	0.110064	0.136606
LPA 18:2	0.053516	0.039969	0	0.00632	0.070359	0.064337	0.052951	0.037469	0.02495	0.05628	0.0791075	0.111994
LPA 20:4	0.030883	0.019265	0	0.00425	0.024659	0.022604	0.019071	0.016587	0.0136	0.02073	0.367277	0.355072
LPC 14:0	0.004806	0.003649	0.000517	0.001098	0.008547	0.00962	0.009612	0.009262	0.002518	0.00926	0.00068247	0.00784151
LPC 16:0	1.09095	1.10839	0.584874	0.638617	1.64086	1.50838	1.49883	1.25877	0.8557	1.477	0.00866699	0.0312307
LPC 16:1	0.04996	0.051931	0.007176	0.016608	0.181049	0.150615	0.139477	0.140231	0.03142	0.1528	0.000192498	0.00779017
LPC 18:0	0.29563	0.269527	0.24895	0.223216	0.205338	0.247045	0.223762	0.182543	0.2593	0.2147	0.0730877	0.11038
LPC 18:1	0.550906	0.602751	0.101795	0.181781	1.30831	1.29515	1.08913	0.997366	0.3593	1.172	0.00155355	0.0123158
LPC 18:2	1.96792	2.06454	0.262169	0.555207	4.26049	4.06459	3.38694	2.95566	1.212	3.667	0.00454638	0.0225108
LPC 18:3	0.070033	0.067597	0.020533	0.021904	0.103045	0.107929	0.10728	0.085405	0.04502	0.1009	0.00902569	0.0318005
LPC 20:1	0.005225	0.002578	0.001394	0.001882	0.010739	0.01312	0.011605	0.010995	0.00277	0.01161	0.000120571	0.00779017
LPC 20:3	0.147894	0.161132	0.022992	0.05867	0.390675	0.44735	0.382984	0.332698	0.09767	0.3884	0.000399311	0.00784151
LPC 20:4	1.473	1.29819	0.331284	0.743081	2.00802	1.85211	1.61904	1.72633	0.9614	1.801	0.022215	0.0517969
LPC 22:4	0.017348	0.014882	0	0.004747	0.031974	0.034247	0.027133	0.031644	0.009244	0.03125	0.00238241	0.0151092
LPC 22:5	0.031932	0.026072	0.003329	0.015436	0.047681	0.049669	0.043612	0.048337	0.01919	0.04732	0.00468532	0.0225108
LPC 22:6	0.057971	0.045979	0.020299	0.039144	0.044244	0.052675	0.042037	0.04446	0.04085	0.04585	0.564755	0.505887
LPC O-18:3	0	0.000697	0	0	0.002146	0.001731	0.001883	0.001314	0.0001743	0.001769	0.000645493	0.00784151
LPE 16:0	0.087798	0.101004	0.043185	0.047033	0.130492	0.106078	0.123477	0.109203	0.06976	0.1173	0.0226695	0.0520906
LPE 16:1	0.012398	0.01566	0	0.000927	0.041599	0.034154	0.034264	0.03273	0.007246	0.03569	0.000692407	0.00784151
LPE 18:0	0.068359	0.06708	0.060263	0.056405	0.075927	0.079316	0.07802	0.067404	0.06303	0.07517	0.0207793	0.0499521
LPE 18:1	0.157834	0.195968	0.054019	0.070114	0.398522	0.337318	0.328803	0.29304	0.1195	0.3394	0.00164235	0.0123997
LPE 18:2	0.264043	0.325505	0.06395	0.093569	0.598341	0.523694	0.498851	0.399119	0.1868	0.505	0.00576428	0.0253869
LPE 20:4	0.830219	0.874111	0.369767	0.414801	1.06622	0.994109	0.922938	0.939184	0.6222	0.9806	0.0400464	0.0756834
LPE 22:4	0.048997	0.051034	0.007994	0.021564	0.083127	0.083377	0.077197	0.079983	0.0324	0.08092	0.00386861	0.0214319
LPE 22:5	0.070167	0.062987	0.028157	0.051095	0.10685	0.098611	0.097314	0.104992	0.0531	0.1019	0.00212444	0.0140346
LPE 22:6	0.143242	0.123926	0.098616	0.125798	0.068977	0.066258	0.052952	0.06556	0.1229	0.06344	0.000938129	0.0087935
LPE O-16:1	0.032151	0.028221	0.023991	0.034439	0.033944	0.055692	0.038647	0.035712	0.0297	0.041	0.085533	0.116907
LPE O-18:1	0.003648	0.002412	0	0.002128	0	0.00118	0.001343	0.002013	0.002047	0.001134	0.332304	0.331363
LPE O-18:2	0.015203	0.01173	0.005745	0.017886	0.020768	0.021306	0.022615	0.021834	0.01264	0.02163	0.0146506	0.0440298
LPG 16:0	0.003052	0.00282	0	0.000676	0.0033	0.003359	0.003682	0.003127	0.001637	0.003367	0.0664701	0.104532
LPG 18:1	0.010103	0.012513	0	0.003583	0.020497	0.019772	0.01733	0.016763	0.00655	0.01859	0.00728562	0.0270501
LPG 18:2	0.005449	0.005784	0	0.00269	0.008756	0.008731	0.007318	0.00801	0.003481	0.008204	0.0147183	0.0440298
LPI 16:0	0.018097	0.019678	0.002286	0.001481	0.035165	0.032235	0.045463	0.033693	0.01039	0.03664	0.00387556	0.0214319
LPI 16:1	0.001864	0	0.000868	0	0.005259	0.002121	0.003393	0.001403	0.000683	0.003044	0.0482398	0.0869138
LPI 18:0	0.156697	0.164199	0.07827	0.075349	0.202169	0.238235	0.282639	0.22814	0.1186	0.2378	0.00674422	0.0260804
LPI 18:1	0.021865	0.021571	0.05627	0.004477	0.042189	0.040984	0.051097	0.037952	0.02605	0.04306	0.18046	0.208847
LPI 18:2	0.001813	0.001411	0.069511	0.003257	0.009687	0.005428	0.011514	0.010533	0.019	0.009291	0.586471	0.519469
LPI 20:4	0.074946	0.051436	0.047338	0.056949	0.101261	0.093917	0.092559	0.096807	0.05767	0.09614	0.000942854	0.0087935
LPS 18:0	0.090347	0.074472	0.056585	0.075812	0.09412	0.123131	0.113622	0.096879	0.0743	0.1069	0.0156238	0.0450391
LPS 18:1	0.012545	0.013314	0	0.002469	0.033789	0.032652	0.031049	0.033506	0.007082	0.03275	0.000314578	0.00784151
LPS 18:2	0.048556	0.049035	0.001738	0.017041	0.082796	0.067177	0.07353	0.064559	0.02909	0.07202	0.0137896	0.0440298
LPS 20:4	0.022941	0.018117	0.000933	0.010899	0.020197	0.018283	0.017373	0.018566	0.01322	0.0186	0.307017	0.313019
LPS 22:4	0.006203	0.005718	0	0.000561	0.012508	0.010071	0.008952	0.010879	0.003121	0.0106	0.00609935	0.0260804
LPS O-18:2	0.011684	0.012272	0	0	0.016057	0.014301	0.014354	0.011395	0.005989	0.01403	0.0665895	0.104532
PA 32:0	0.001707	0.001306	0	0	0.004376	0.003645	0.004683	0.009133	0.0007533	0.005459	0.0118595	0.0408765
PA 34:1	0.010602	0.010948	0.003051	0.005908	0.015783	0.01257	0.01616	0.023045	0.007627	0.01689	0.0191801	0.0499521
PA 34:2	0.015422	0.005658	0.005565	0.004108	0.019772	0.017581	0.013123	0.025315	0.007688	0.01895	0.0211087	0.0499521
PA 36:1	0.000852	0.000643	0	0	0.001368	0.001768	0.002088	0.002718	0.0003738	0.001986	0.00421241	0.0222626
PA 36:2	0.021804	0.021619	0.009456	0.016394	0.023174	0.02451	0.026934	0.023814	0.01732	0.02461	0.0522612	0.0890692
PA 36:3	0.012528	0.004535	0.002234	0.005134	0.01374	0.010522	0.010584	0.012721	0.006108	0.01189	0.0503558	0.0877354
PA 36:4	0.016871	0.013975	0.002284	0.007178	0.011918	0.010722	0.014598	0.015769	0.01008	0.01325	0.399053	0.374378
PA 38:4	0.013433	0.010557	0.010324	0.010206	0.009919	0.010583	0.012245	0.013609	0.01113	0.01159	0.699831	0.596952
PA 38:5	0.006569	0.001217	0.001647	0.004205	0.003856	0.002749	0.003252	0.006085	0.00341	0.003986	0.703775	0.596952
PC 28:0	0.003015	0	0.003785	0.001721	0.003416	0.005687	0.005731	0	0.00213	0.003709	0.357253	0.351517
PC 30:0	0.06662	0.076983	0.048267	0.052334	0.07951	0.076433	0.092422	0.07816	0.06105	0.08163	0.0343961	0.0673273
PC 32:0	2.04744	2.36261	1.95372	1.71008	1.92928	1.39579	1.22635	1.20262	2.018	1.439	0.0365314	0.0706347
PC 32:1	0.578703	0.678508	0.412508	0.537684	1.07997	0.916794	1.06096	1.0613	0.5519	1.03	0.000377764	0.00784151
PC 32:2	0.03484	0.048617	0.042569	0.038291	0.074389	0.062869	0.072929	0.075831	0.04108	0.0715	0.000341074	0.00784151
PC 34:1	5.70382	6.49834	4.17486	5.03138	6.43033	6.53706	6.33401	6.30698	5.352	6.402	0.0788828	0.111994
PC 34:2	18.6894	20.2503	17.3637	17.7381	20.3062	20.6295	21.1411	19.3039	18.51	20.35	0.0502875	0.0877354
PC 34:3	0.419273	0.448687	0.367868	0.476819	0.693495	0.579126	0.694518	0.665211	0.4282	0.6581	0.000671795	0.00784151
PC 34:4	0.04046	0.04283	0.047803	0.043834	0.050601	0.049036	0.049926	0.0558	0.04373	0.05134	0.0124119	0.0418705
PC 36:1	0.221612	0.309891	0.017714	0.1024	0.338396	0.474935	0.353513	0.417991	0.1629	0.3962	0.0173465	0.0482719
PC 36:2	6.47092	6.71442	5.95942	6.22947	5.13564	5.82961	5.47123	5.07419	6.344	5.378	0.00662444	0.0260804
PC 36:3	2.12457	2.71449	1.14264	1.52713	3.60386	3.73039	3.94885	3.40657	1.877	3.672	0.00258273	0.0157497
PC 36:4	12.9804	11.7721	17.384	18.4013	9.43115	8.9299	10.0906	10.8444	15.13	9.824	0.0193964	0.0499521
PC 36:5	0.822921	0.902404	0.923281	1.05449	0.869704	0.855525	0.937997	0.843845	0.9258	0.8768	0.38633	0.366782
PC 38:2	0.115493	0.117984	0.084568	0.107317	0.108394	0.130343	0.112734	0.109642	0.1063	0.1153	0.366888	0.355072
PC 38:3	0.393958	0.41352	0	0.092881	0.474483	0.597542	0.602014	0.54284	0.2251	0.5542	0.0234887	0.0524527
PC 38:4	3.99753	3.45977	5.42347	5.67361	2.04766	2.29029	2.32056	2.44358	4.639	2.276	0.00491645	0.0229265
PC 38:5	1.60285	1.45185	2.22566	2.47041	1.26954	1.21155	1.36198	1.49485	1.938	1.334	0.0535987	0.0890692
PC 38:6	0.507161	0.355692	1.15638	1.21077	0.082885	0.115936	0.135165	0.305856	0.8075	0.16	0.0282162	0.0580998
PC 40:3	0.009378	0.004582	0.006089	0.006715	0.003207	0.006426	0.006731	0.008133	0.006691	0.006124	0.708339	0.596952
PC 40:4	0.069795	0.070466	0.079934	0.087093	0.041308	0.063256	0.066162	0.064781	0.07682	0.05888	0.0468374	0.0869138
PC 40:5	0.1335	0.107344	0.163893	0.194891	0.129485	0.134869	0.137406	0.151639	0.1499	0.1383	0.575247	0.51239
PC 40:6	0.206088	0.141779	0.379576	0.344514	0.080483	0.083952	0.092719	0.104153	0.268	0.09033	0.0200541	0.0499521
PC 40:7	0.124437	0.084691	0.2519	0.249093	0.028829	0.044934	0.044303	0.04769	0.1775	0.04144	0.0196559	0.0499521
PC 40:9	0	0	0.028047	0.020148	0.001203	0	0	0.000773	0.01205	0.000494	0.157064	0.183107
PC 42:2	0.003238	0.003137	0.005748	0.003003	0	0.002969	0.001549	0.003372	0.003782	0.001973	0.123022	0.148894
PC 42:3	0.005015	0.001596	0.003143	0.003834	0	0.001517	0.001007	0.003072	0.003397	0.001399	0.0823933	0.115606
PC 42:4	0.00488	0.005248	0.010462	0.007881	0	0	0	0.001089	0.007118	0.0002723	0.00210461	0.0140346
PC 42:5	0.004802	0.003791	0.01702	0.015002	0.002106	0.002517	0.001852	0.003212	0.01015	0.002422	0.0648165	0.103805
PC 42:6	0.006412	0.002024	0.023812	0.016437	0.000866	0.001709	0.001266	0.002869	0.01217	0.001678	0.0775315	0.111994
PC 42:9	0.002393	0.014185	0.009202	0.00815	0.006798	0.003127	0.006382	0.001142	0.008483	0.004362	0.187584	0.213967
PC 44:5	0.000686	0.001025	0.002422	0.002053	0	0	0	0.000671	0.001547	0.0001678	0.0211064	0.0499521
PC O-32:0	0.007118	0	0.008342	0	0.002897	0.007887	0.00221	0.002881	0.003865	0.003969	0.969494	0.787543
PC O-32:1	0.0444	0.038869	0.042972	0.049654	0.018366	0.02534	0.019847	0.019634	0.04397	0.0208	0.000141038	0.00779017
PC O-34:1	0.035631	0.017816	0.033747	0.019996	0.029742	0.044283	0.024418	0.027288	0.0268	0.03143	0.49452	0.453215
PC O-34:2	0.014277	0.004849	0.015641	0.018955	0.00836	0.014235	0.005744	0.013361	0.01343	0.01043	0.440681	0.411
PC O-34:3	0.088594	0.081906	0.104596	0.111767	0.092215	0.10506	0.113978	0.086458	0.09672	0.09943	0.780373	0.651201
PC O-36:2	0.001175	0.002403	0.001243	0.000775	0.000856	0.001871	0.000877	0.000924	0.001399	0.001132	0.55607	0.500937
PC O-36:3	0.000639	0.000804	0	0.00101	0	0.000536	0	0	0.0006133	0.000134	0.110284	0.136606
PC O-36:4	0.030775	0.018361	0.02186	0.016793	0.045944	0.066548	0.063305	0.055137	0.02195	0.05773	0.000669442	0.00784151
PC O-36:5	0.527764	0.425821	0.901632	1.02514	0.20123	0.218787	0.251432	0.244299	0.7201	0.2289	0.0145924	0.0440298
PC O-38:5	0.049524	0.017957	0.06552	0.061882	0.014678	0.034222	0.023778	0.029958	0.04872	0.02566	0.0942616	0.124543
PC O-38:6	0.104235	0.063159	0.181093	0.213585	0.031337	0.045225	0.056253	0.062106	0.1405	0.04873	0.0400971	0.0756834
PC O-44:4	0.002205	0.00178	0.029684	0.027107	0	0	0	0	0.01519	0	0.0938967	0.124543
PE 34:1	0.182166	0.182613	0.192618	0.160937	0.269286	0.159449	0.141186	0.167307	0.1796	0.1843	0.878492	0.72639
PE 34:2	0.358698	0.356837	0.478514	0.35824	0.442186	0.296588	0.294409	0.306809	0.3881	0.335	0.300303	0.309176
PE 34:3	0.007346	0.002012	0.003739	0.003975	0.023602	0.005279	0.01023	0.016021	0.004268	0.01378	0.0591895	0.0967474
PE 36:1	0.138746	0.114746	0.104902	0.103533	0.130656	0.094752	0.015269	0.086739	0.1155	0.08185	0.235325	0.253815
PE 36:2	0.834998	0.767187	1.11098	0.850683	0.749491	0.516868	0.464933	0.503592	0.891	0.5587	0.0155366	0.0450391
PE 36:3	0.345277	0.342687	0.482344	0.374855	0.440266	0.275651	0.274412	0.282178	0.3863	0.3181	0.240508	0.257652
PE 36:4	0.504225	0.467268	0.92021	0.694157	0.45365	0.324835	0.328091	0.412015	0.6465	0.3796	0.049452	0.0877354
PE 36:5	0.087317	0.051467	0.031061	0.047426	0.093826	0.059365	0.060265	0.084231	0.05432	0.07442	0.219836	0.240588
PE 38:2	0.018905	0.009754	0.004632	0.007012	0.009706	0.004248	0.001042	0.001109	0.01008	0.004026	0.155806	0.182986
PE 38:3	0.063429	0.037807	0.020948	0.051723	0.101457	0.07098	0.070978	0.068085	0.04348	0.07788	0.0293301	0.0587497
PE 38:4	1.13893	0.890833	2.12984	1.63207	0.664525	0.499623	0.452049	0.584087	1.448	0.5501	0.0180654	0.0485469
PE 38:5	0.509993	0.426182	0.98595	0.811877	0.477865	0.318226	0.3041	0.398763	0.6835	0.3747	0.0644086	0.103805
PE 38:6	0.348792	0.256104	0.84308	0.619684	0.142853	0.105642	0.08488	0.136337	0.5169	0.1174	0.0245888	0.0534049
PE 40:4	0.02251	0.005075	0.03911	0.031299	0.000597	0.001077	0.001475	0	0.0245	0.0007873	0.0176586	0.0482719
PE 40:5	0.058247	0.020277	0.073024	0.104523	0.06602	0.031077	0.012703	0.04098	0.06402	0.0377	0.250897	0.266978
PE 40:6	0.13161	0.057171	0.329303	0.281505	0.016834	0.004281	0	0.024571	0.1999	0.01142	0.0254529	0.0545346
PE 40:7	0.051067	0.011861	0.305149	0.21415	0	0	0	0	0.1456	0	0.0791127	0.111994
PE O-34:2	0.084507	0.045635	0.072296	0.096806	0.071747	0.042521	0.021319	0.048962	0.07481	0.04614	0.105924	0.134354
PE O-34:3	0.102649	0.074121	0.13595	0.15809	0.115657	0.085515	0.062983	0.079905	0.1177	0.08602	0.190608	0.215864
PE O-36:3	0.044272	0.015349	0.044139	0.068184	0.028924	0.011023	0.006877	0.022422	0.04299	0.01731	0.075099	0.11128
PE O-36:4	0.033336	0.011125	0.039545	0.020936	0.056989	0.023735	0.01241	0.037766	0.02624	0.03273	0.593526	0.522797
PE O-36:5	1.06354	0.740987	2.64328	2.30209	0.689152	0.497062	0.430582	0.620219	1.687	0.5593	0.0521671	0.0890692
PE O-36:6	0.004642	0	0.005346	0.03191	0.000511	0	0.000514	0	0.01047	0.0002563	0.208072	0.230698
PE O-38:5	0.293742	0.188389	0.593765	0.503749	0.138395	0.106408	0.081975	0.115737	0.3949	0.1106	0.0232168	0.0524527
PE O-38:6	0.558676	0.383358	1.34196	1.26737	0.459043	0.320217	0.322536	0.416722	0.8878	0.3796	0.084597	0.116634
PE O-38:7	0.314928	0.227886	1.02652	0.866296	0.068222	0.023234	0.022102	0.05002	0.6089	0.04089	0.0288488	0.0586407
PE O-40:6	0	0	0.004763	0.024026	0.003535	0.001009	0.001336	0	0.007197	0.00147	0.359166	0.351517
PE O-40:7	0.051356	0.001692	0.208932	0.185901	0	0	0	0	0.112	0	0.0687986	0.106941
PE O-40:8	0.023375	0.006512	0.180068	0.170377	0	0	0	0	0.09508	0	0.086541	0.117274
PG 34:1	0.056669	0.054448	0.050876	0.046615	0.048421	0.042101	0.050239	0.052803	0.05215	0.04839	0.279972	0.29397
PG 34:2	0.004561	0.002652	0.004495	0.003782	0.004472	0.003321	0.005662	0.008257	0.003873	0.005428	0.22365	0.242875
PG 36:1	0.004956	0.00388	0	0.003008	0	0	0	0.001238	0.002961	0.0003095	0.0538725	0.0890692
PG 36:2	0.018705	0.016125	0.020592	0.016532	0.011016	0.01059	0.010962	0.012417	0.01799	0.01125	0.000910017	0.0087935
PG 36:3	0.001616	0.000966	0.001605	0.002467	0.006312	0.00604	0.005433	0.010642	0.001664	0.007107	0.00447537	0.0225108
PG 36:4	0.004035	0.001851	0.000577	0.005365	0.007792	0.005168	0.007739	0.009857	0.002957	0.007639	0.0174699	0.0482719
PG 38:6	0.000805	0	0	0.002814	0.001386	0	0.001304	0.003662	0.0009048	0.001588	0.523871	0.477355
PG 40:6	0	0	0	0.002688	0.001098	0	0.001633	0.005411	0.000672	0.002036	0.352771	0.349574
PG 40:7	0.007421	0.007181	0.001538	0.005884	0.01417	0.009818	0.008126	0.014336	0.005506	0.01161	0.0258766	0.0547032
PG 42:10	0.001545	0	0.000558	0.001459	0	0.000627	0	0.0006	0.0008905	0.0003068	0.205798	0.230698
PG 42:7	0.017549	0.020573	0	0	0.023862	0.019207	0.017487	0.0134	0.009531	0.01849	0.182585	0.209774
PG 42:8	0.007619	0.011628	0	0	0.010513	0.006481	0.00687	0.009386	0.004812	0.008313	0.29563	0.306354
PG 42:9	0.007026	0.009056	0	0.001942	0.005772	0.005021	0.004977	0.009336	0.004506	0.006277	0.481424	0.443777
PG 44:10	0.004523	0.00106	0.001905	0.005692	0.002335	0.001229	0.001077	0.00584	0.003295	0.00262	0.679153	0.588413
PG 44:11	0.006873	0.001594	0.013585	0.010446	0	0	0	0.00143	0.008125	0.0003575	0.0243085	0.0534049
PG 44:12	0.004325	0.002385	0.008443	0.00236	0.002938	0.00069	0.002262	0.002987	0.004378	0.002219	0.207386	0.230698
PG 44:8	0.009524	0.012146	0	0	0.012408	0.007989	0.006128	0.006508	0.005418	0.008258	0.446116	0.413635
PG 44:9	0.007902	0.005871	0	0	0.006613	0.003378	0.002891	0.004291	0.003443	0.004293	0.711598	0.596952
PI 32:0	0.012022	0.006798	0.008164	0.010111	0.016856	0.012292	0.016312	0.016661	0.009274	0.01553	0.00733621	0.0270501
PI 32:1	0.000507	0	0	0.001156	0.004015	0.00154	0.009824	0.008814	0.0004158	0.006048	0.0296435	0.0587497
PI 34:0	0.025605	0.020901	0.044448	0.028143	0.027969	0.021321	0.023975	0.025797	0.02977	0.02477	0.381669	0.364539
PI 34:1	0.069675	0.064638	0.100948	0.070222	0.102582	0.080083	0.116363	0.102716	0.07637	0.1004	0.075004	0.11128
PI 34:2	0.049353	0.045037	0.06954	0.047511	0.065639	0.053274	0.084316	0.06949	0.05286	0.06818	0.122276	0.148894
PI 36:1	0.011838	0.007099	0.010078	0.016691	0.025341	0.016092	0.019783	0.019165	0.01143	0.0201	0.0207173	0.0499521
PI 36:2	0.215449	0.183753	0.329053	0.195929	0.193811	0.153392	0.20979	0.172718	0.231	0.1824	0.220027	0.240588
PI 36:3	0.059954	0.060685	0.086459	0.061092	0.087238	0.067479	0.109436	0.085237	0.06705	0.08735	0.108247	0.13621
PI 36:4	0.175484	0.148226	0.325453	0.203895	0.155966	0.161593	0.226074	0.224672	0.2133	0.1921	0.644023	0.561043
PI 38:4	1.44752	1.04565	2.88182	1.88094	0.94141	0.964502	1.08295	1.21298	1.814	1.05	0.104602	0.133753
PI 38:5	0.115607	0.102444	0.229295	0.144749	0.122421	0.128471	0.164896	0.172004	0.148	0.1469	0.973563	0.787543
PI 38:6	0.005769	0.003057	0.009085	0.010019	0.00141	0.001649	0.003442	0.005341	0.006983	0.002961	0.0712645	0.109699
PI 40:4	0.010398	0.004255	0.012584	0.011469	0.006182	0.002599	0	0.009697	0.009677	0.00462	0.122768	0.148894
PI 40:5	0.014118	0.007327	0.025443	0.021843	0.013604	0.011331	0.0145	0.018271	0.01718	0.01443	0.544906	0.493684
PI 40:6	0.010921	0.002359	0.028803	0.021574	0	0.000867	0.001173	0.003442	0.01591	0.001371	0.0479213	0.0869138
PS 34:1	0.003166	0.002751	0.001754	0.004645	0.010392	0.00968	0.008709	0.01474	0.003079	0.01088	0.00176182	0.0126971
PS 34:2	0.010589	0.005552	0.012227	0.008487	0.014	0.010294	0.017619	0.021071	0.009214	0.01575	0.0539303	0.0890692
PS 36:1	0.042089	0.051847	0.017461	0.012837	0.06024	0.052317	0.044831	0.049319	0.03106	0.05168	0.0845303	0.116634
PS 36:2	0.225944	0.191118	0.409125	0.270064	0.178603	0.157434	0.186884	0.194009	0.2741	0.1792	0.0982374	0.128723
PS 36:3	0.007656	0.007062	0.003866	0.007422	0.015915	0.009582	0.017258	0.016703	0.006502	0.01486	0.00568008	0.0253869
PS 36:4	0.003176	0.001393	0.004517	0.004523	0.00307	0.000624	0.002824	0.006225	0.003402	0.003186	0.87964	0.72639
PS 38:3	0.040086	0.038842	0.040953	0.041802	0.050821	0.04916	0.05818	0.057506	0.04042	0.05392	0.0012989	0.0114411
PS 38:4	0.095715	0.068172	0.275008	0.161631	0.046738	0.04718	0.048834	0.057824	0.1501	0.05014	0.0730992	0.11038
PS 38:5	0.008405	0.009703	0.003803	0.004931	0.006973	0.005536	0.007822	0.008961	0.006711	0.007323	0.710449	0.596952
PS 40:3	0.0288	0.020356	0.026891	0.03097	0.011404	0.008115	0.004431	0.008493	0.02675	0.008111	0.000455551	0.00784151
PS 40:4	0.022693	0.015125	0.044417	0.028661	0.019515	0.018769	0.017468	0.024348	0.02772	0.02003	0.273913	0.289526
PS 42:3	0.002354	0	0.000952	0.00188	0.000579	0	0	0.000853	0.001297	0.000358	0.146788	0.173681
PS 42:4	0.002017	0.000738	0.0036	0.003882	0	0	0	0	0.002559	0	0.0129445	0.0427573
SM 16:0	1.34566	1.48197	1.28289	1.17904	1.65397	1.45943	1.3157	1.27307	1.322	1.426	0.371231	0.356719
SM 16:1	0.032493	0.035922	0.032591	0.033297	0.031679	0.032633	0.03163	0.037426	0.03358	0.03334	0.888421	0.72984
SM 18:0	0.157013	0.151841	0.135384	0.125477	0.138915	0.139283	0.09896	0.095195	0.1424	0.1181	0.136768	0.163042
SM 20:1	0.013823	0.01438	0.016941	0.013124	0.010666	0.012018	0.012154	0.016442	0.01457	0.01282	0.289589	0.302068
SM 22:0	0.401483	0.427754	0.323094	0.333427	0.529734	0.481526	0.394532	0.409225	0.3714	0.4538	0.0896723	0.120488
SM 22:1	0.048786	0.053269	0.051352	0.046572	0.08805	0.077468	0.051311	0.075664	0.04999	0.07312	0.0264164	0.0551095
SM 24:0	0.359732	0.384942	0.254088	0.28548	0.533082	0.499426	0.442957	0.469334	0.3211	0.4862	0.00392005	0.0214319
SM 24:1	0.9477	1.01296	0.75619	0.732489	1.15549	1.00434	0.992643	0.90602	0.8623	1.015	0.129735	0.15583
